# Supplementary material for: Whole Transcriptome Sequencing Analysis of the Synergistic Antimicrobial Effect of Metal Oxide Nanoparticles and Ajoene on Campylobacter jejuni
Source: Front Microbiol. 2018 Aug 31;9:2074. doi: 10.3389/fmicb.2018.02074 (PMC6127312; doi:10.3389/fmicb.2018.02074)
Supplement: Supplementary file 2 [file Table_2.xlsx]

## Sheet: Untreated v Ajoene 1mM (P<0.05)
Table S4: Differentially expressed genes of C. jejuni F38011 induced by treatment of ajoene and metal oxide nanoparticles individually or in a combination manner
Ajoene v Untreated
F38011 - Feature ID	logFC	Fold Change	PValue	FDR (BH corrected)
CJH_02840	3.62379	12.3274	2.34383e-07	0.000394701	hypothetical protein	AIW09809.1		Cj0561cgene_NONEperiplasmic_protein									Cj0768cgene_coaD3-polyprenyl-4-hydroxybenzoate_decarboxylase
CJH_07030	3.56786	11.8586	4.12438e-05	0.0347273	catalase	AIW10568.1		Cj1385gene_katAcatalase									Cj0148cgene_trxAhypothetical_protein
CJH_01820	2.76587	6.80156	0.000207754	0.116619	RND transporter	AIW09624.1		Cj0366cgene_cmeBmultidrug_efflux_pump_protein_CmeB
CJH_02225	-2.95056	-7.73048	0.000664856	0.245359	heterodisulfide reductase subunit B	AIW09697.1		Cj0439gene_sdhCsuccinate_dehydrogenase_subunit_C
CJH_01825	2.13659	4.39722	0.0007285	0.245359	hemolysin D	AIW09625.1		Cj0367cgene_cmeAmultidrug_efflux_pump_protein_CmeA
CJH_05840	2.44359	5.43995	0.00161691	0.43947	hypothetical protein	AIW10358.1		Cj1169cgene_NONEperiplasmic_protein
CJH_01815	1.95967	3.88974	0.0021204	0.43947	outer membrane channel protein CmeC	AIW09623.1		Cj0365cgene_cmeCmultidrug_efflux_pump_protein_CmeC									Cj1662gene_NONEintegral_membrane_protein
CJH_07615	-2.57601	-5.96288	0.00223073	0.43947	membrane protein	AIW10681.1		Cj1452gene_NONEintegral_membrane_protein									Cj1004gene_NONEperiplasmic_protein
CJH_05845	2.26592	4.80959	0.00239394	0.43947	hypothetical protein	AIW10359.1		Cj1170cgene_omp50outer_membrane_protein
CJH_00915	-3.25003	-9.51387	0.00260968	0.43947	hypothetical protein	AIW09454.1		Cj0176cgene_cfbpAlipoprotein
CJH_08465	-2.54985	-5.85573	0.00428965	0.656706	riboflavin deaminase	AIW10838.1		Cj1622gene_ribDriboflavin-specific_deaminase/reductase
CJH_08855	2.82291	7.07588	0.00751206	1	50S ribosomal protein L29	AIW10910.1		Cj1699cgene_rpmC50S_ribosomal_protein_L29
CJH_03805	1.91135	3.76161	0.00839396	1	molecular chaperone DnaK	AIW09983.1		Cj0759gene_dnaKchaperone_DnaK									Cj1662gene_NONEintegral_membrane_protein
CJH_08820	2.26024	4.7907	0.00920715	1	50S ribosomal protein L6	AIW10903.1		Cj1692cgene_rplF50S_ribosomal_protein_L6
CJH_07070	-2.65111	-6.28148	0.00924205	1	hypothetical protein	AIW10576.1		Cj1397gene_NONEferrous_iron_transport_protein
CJH_00220	1.83276	3.56217	0.0104209	1	cytochrome C	AIW09323.1		Cj0037cgene_NONEcytochrome_C
CJH_07820	-1.67829	-3.20049	0.0130392	1	membrane protein	AIW10720.1		Cj1493cgene_NONEintegral_membrane_protein
CJH_08840	2.81575	7.04083	0.0133199	1	50S ribosomal protein L24	AIW10907.1		Cj1696cgene_rplX50S_ribosomal_protein_L24									Cj1662gene_NONEintegral_membrane_protein
CJH_03170	1.97062	3.91936	0.0140921	1	hydrogenase formation protein HypD	AIW09872.1		Cj0625gene_hypDhydrogenase_isoenzymes_formation_protein									Cj1409gene_acpSholo-ACP_synthase
CJH_07940	2.72956	6.63251	0.014381	1	molybdenum cofactor biosynthesis protein MoaD	AIW10743.1		Cj1517gene_moaDmolybdopterin_converting_factor_subunit_1									Cj1661gene_NONEABC_transporter_permease
CJH_04440	-2.04893	-4.138	0.0145552	1	chemotaxis protein CheY	AIW10101.1		Cj0890cgene_NONEsensory_transduction_transcriptional_regulator									Cj0689gene_ackAacetate_kinase
CJH_00720	-1.93941	-3.83549	0.0173776	1	membrane protein	AIW09420.1		Cj0141cgene_NONEABC_transporter_permease									Cj1325gene_NONEmethyltransferase
CJH_08885	2.57925	5.97631	0.0179182	1	50S ribosomal protein L23	AIW10916.1		Cj1705cgene_rplW50S_ribosomal_protein_L23									Cj1544cgene_NONEintegral_membrane_protein
CJH_08865	2.7403	6.68208	0.018019	1	30S ribosomal protein S3	AIW10912.1		Cj1701cgene_rpsC30S_ribosomal_protein_S3									Cj1358cgene_nrfHcytochrome_c_nitrite_reductase_small_subunit
CJH_08845	2.63031	6.19159	0.0181778	1	50S ribosomal protein L14	AIW10908.1		Cj1697cgene_rplN50S_ribosomal_protein_L14
CJH_07610	-1.42868	-2.692	0.0218995	1	dUTPase	AIW10680.1		Cj1451gene_dutdUTPase
CJH_05910	1.56667	2.96221	0.0255535	1	SAM-dependent methyltransferase	AIW10371.1		Cj1183cgene_cfacyclopropane-fatty-acyl-phospholipid_synthase
CJH_03055	-2.40516	-5.29694	0.025803	1	sulfurase	AIW09849.1		Cj0602cgene_NONEMOSC-domain-containing_protein
CJH_08870	2.57338	5.95201	0.0258716	1	50S ribosomal protein L22	AIW10913.1		Cj1702cgene_rplV50S_ribosomal_protein_L22
CJH_6100	1.5963	3.02368	0.0267326	1	molecular chaperone GroEL	AIW10408.1		Cj1221gene_groELchaperone_GroEL
CJH_08895	2.21749	4.65084	0.0278817	1	50S ribosomal protein L3	AIW10918.1		Cj1707cgene_rplC50S_ribosomal_protein_L3
CJH_08825	2.19064	4.56509	0.0281527	1	30S ribosomal protein S8	AIW10904.1		Cj1693cgene_rpsH30S_ribosomal_protein_S8
CJH_04330	-1.63704	-3.11028	0.0285166	1	dihydroneopterin aldolase	AIW10084.1		Cj0865gene_dsbBprotein-disulfide_oxidoreductase
CJH_02460	1.64258	3.12224	0.028776	1	carbohydrate hydrolase	AIW09738.1		Cj0689gene_ackAacetate_kinase
CJH_08355	1.58039	2.9905	0.0290801	1	sodium:proton antiporter	AIW10821.1		Cj1606cgene_mrpATP/GTP-binding_protein
CJH_08890	2.22808	4.68512	0.029309	1	50S ribosomal protein L4	AIW10917.1		Cj1706cgene_rplD50S_ribosomal_protein_L4
CJH_08850	2.15543	4.45502	0.0323821	1	30S ribosomal protein S17	AIW10909.1		Cj1698cgene_rpsQ30S_ribosomal_protein_S17
CJH_08875	2.35249	5.10705	0.0328139	1	30S ribosomal protein S19	AIW10914.1		Cj1703cgene_rpsS30S_ribosomal_protein_S19
CJH_08615	-1.67932	-3.20277	0.0330597	1	glutamate racemase	AIW10867.1		Cj1652cgene_murIglutamate_racemase
CJH_01210	1.54062	2.90919	0.0335543	1	cysteine desulfarase	AIW09505.1		Cj0240cgene_iscScysteine_desulfurase
CJH_08860	2.4281	5.38185	0.0355969	1	50S ribosomal protein L16	AIW10911.1		Cj1700cgene_rplP50S_ribosomal_protein_L16
CJH_07735	1.84545	3.59364	0.0363908	1	Pyruvate-flavodoxin oxidoreductase	AIW10704.1		Cj1476cgene_NONEpyruvate-flavodoxin_oxidoreductase
CJH_08835	2.25556	4.77519	0.0406095	1	50S ribosomal protein L5	AIW10906.1		Cj1695cgene_rplE50S_ribosomal_protein_L5
CJH_04535	-1.70003	-3.24907	0.0413093	1	hypothetical protein	AIW10120.1		Cj0910gene_NONEperiplasmic_protein
CJH_08805	2.13588	4.39506	0.0416786	1	50S ribosomal protein L15	AIW10900.1		Cj1689cgene_rplO50S_ribosomal_protein_L15
CJH_08800	2.04553	4.12826	0.0417571	1	preprotein translocase subunit SecY	AIW10899.1		Cj1688cgene_secYprotein_translocase_subunit_SecY
CJH_02220	-2.1246	-4.36081	0.0422822	1	(2Fe-2S)-binding protein	AIW09696.1		Cj0438gene_sdhBsuccinate_dehydrogenase_iron-sulfur_protein
CJH_02995	-1.93585	-3.82602	0.0435886	1	tRNA methyltransferase	AIW09837.1		Cj0590gene_ribFtRNA_(cmo5U34)-methyltransferase
CJH_08880	2.26474	4.80567	0.0440889	1	50S ribosomal protein L2	AIW10915.1		Cj1704cgene_rplB50S_ribosomal_protein_L2
CJH_02545	-1.51006	-2.84821	0.0446051	1	tRNA 2-selenouridine synthase	AIW09753.1		Cj0500gene_NONErhodanese-like_domain-containing_protein
CJH_03250	-1.58307	-2.99607	0.0446185	1	DNA repair protein RecN	AIW09888.1		Cj0642gene_recNDNA_repair_protein
CJH_01400	-1.71789	-3.28954	0.0473061	1	Sua5 YciO YrdC YwlC family protein	AIW09541.1		Cj0280gene_carBhypothetical_protein

## Sheet: Summary Nanoparticles (P<0.05)
AlO3 4mM + Ajoene 0.06 mM v Untreated
F38011 - Feature ID	logFC	Fold Change	PValue	FDR
CJH_03855	-1.89505	-3.71935	0.0218884	1	3-octaprenyl-4-hydroxybenzoate carboxy-lyase	AIW09993.1		Cj0768cgene_coaD3-polyprenyl-4-hydroxybenzoate_decarboxylase
CJH_00775	2.97609	7.86851	0.0344322	1	hypothetical protein	AIW09427.1		Cj0148cgene_trxAhypothetical_protein
AlO3 16mM vs Untreated
F38011 - Feature ID	logFC	Fold Change	PValue	FDR
CJH_08660	1.89581	3.7213	0.038696	1	membrane protein	AIW10876.1		Cj1662gene_NONEintegral_membrane_protein
CJH_05030	-2.891	-7.41785	0.0406566	1	hypothetical protein	AIW10206.1		Cj1004gene_NONEperiplasmic_protein
TiO2 4mM + Ajoene 0.06 mM vs Untreated
F38011 - Feature ID	logFC	Fold Change	PValue	FDR
CJH_08660	1.81781	3.52545	0.0460328	1	membrane protein	AIW10876.1		Cj1662gene_NONEintegral_membrane_protein
TiO2 16mM vs Untreated
F38011 - Feature ID	logFC	Fold Change	PValue	FDR
CJH_08660	1.96976	3.91704	0.0306105	1	membrane protein	AIW10876.1		Cj1662gene_NONEintegral_membrane_protein
CJH_07430	1.67951	3.20319	0.0371719	1	4'-phosphopantetheinyl transferase	AIW10644.1		Cj1409gene_acpSholo-ACP_synthase
CJH_08655	1.62377	3.0818	0.0392272	1	ABC transporter permease	AIW10875.1		Cj1661gene_NONEABC_transporter_permease
CJH_02460	-1.71879	-3.29159	0.041288	1	carbohydrate hydrolase	AIW09738.1		Cj0689gene_ackAacetate_kinase
CJH_07295	2.80281	6.97799	0.0437575	1	hypothetical protein	AIW10619.1		Cj1325gene_NONEmethyltransferase
CJH_08050	1.63993	3.11652	0.0475904	1	membrane protein	AIW10764.1		Cj1544cgene_NONEintegral_membrane_protein
CJH_06885	1.50854	2.84523	0.0488538	1	cytochrome C	AIW10540.1		Cj1358cgene_nrfHcytochrome_c_nitrite_reductase_small_subunit
